# Supplementary material for: Erucin Exerts Cardioprotective Effects on Ischemia/Reperfusion Injury through the Modulation of mitoKATP Channels
Source: Biomedicines. 2023 Dec 12;11(12):3281. doi: 10.3390/biomedicines11123281 (PMC10740937; doi:10.3390/biomedicines11123281)
Supplement: Supplementary file 1 [file biomedicines-11-03281-s001.zip]

Archive with 1 entries (1 files):
- biomedicines-2738143-supplementary.pdf
